# Supplementary material for: Genomic methods reveal independent demographic histories despite strong morphological conservatism in fish species
Source: Heredity (Edinb). 2021 Jul 5;127(3):323–33. doi: 10.1038/s41437-021-00455-4 (PMC8405619; doi:10.1038/s41437-021-00455-4)
Supplement: Supplementary file 2 — Supplementary Tables [file 41437_2021_455_MOESM2_ESM.xlsx]

## Sheet: TableS1
Table S1. Information of Mugil individuals from Tropical Southwestern Atlantic marine province.
Voucher	ID	Morphological ID	COI ID	COI Genbank access number	Locality
MUFAL2166	TA025	Mugil curema	Mugil curema	MK837973	Santo Antonio
MUFAL2170	TA029	Mugil rubrioculus	Mugil rubrioculus	MK837976	Santo Antonio
MUFAL2171	TA030	Mugil rubrioculus	Mugil rubrioculus	MK837977	Santo Antonio
MUFAL2173	TA032	Mugil rubrioculus	Mugil rubrioculus	MK837979	Santo Antonio
MUFAL2176	TA035	Mugil curema	Mugil curema	MK837981	Santo Antonio
MUFAL2177	TA036	Mugil rubrioculus	Mugil rubrioculus	MK837982	Santo Antonio
MUFAL2185	TA044	Mugil curema	Mugil curema	MK837988	Santo Antonio
MUFAL2186	TA045	Mugil incilis	Mugil curema	MK837989	Santo Antonio
MUFAL2189	TA048	Mugil curema	Mugil curema	MK837992	Santo Antonio
MUFAL2197	TA056	Mugil curema	Mugil curema	MK837996	Santo Antonio
MUFAL2201	TA060	Mugil curema	Mugil curema	MK837998	Santo Antonio
MUFAL2202	TA061	Mugil curema	Mugil curema	MK837999	Santo Antonio
MUFAL2208	TA067	Mugil curvidens	Mugil curvidens	MK838001	Santo Antonio
MUFAL2210	TA069	Mugil curvidens	Mugil curvidens	MK838002	Santo Antonio
MUFAL2211	TA070	Mugil curvidens	Mugil curvidens	MK838003	Santo Antonio
MUFAL2212	TA071	Mugil curvidens	Mugil curvidens	MK838004	Santo Antonio
MUFAL2213	TA072	Mugil curvidens	Mugil curvidens	MK838005	Santo Antonio
MUFAL2215	TA074	Mugil rubrioculus	Mugil curema	MK838007	Santo Antonio
MUFAL2216	TA075	Mugil rubrioculus	Mugil curema	MK838008	Santo Antonio
MUFAL2218	TA077	Mugil rubrioculus	Mugil curema	MK838010	Santo Antonio
MUFAL2223	TA082	Mugil rubrioculus	Mugil rubrioculus	MK838014	Santo Antonio
MUFAL2225	TA084	Mugil rubrioculus	Mugil curema	MK838016	Santo Antonio
MUFAL2227	TA086	Mugil curema	Mugil curema	MK838017	Santo Antonio
MUFAL2228	TA087	Mugil curema	Mugil curema	MK838018	Santo Antonio
MUFAL2231	TA090	Mugil curema	Mugil curema	MK838021	Santo Antonio
MUFAL2232	TA091	Mugil liza	Mugil liza	MK838022	Santo Antonio
MUFAL2233	TA092	Mugil liza	Mugil liza	MK838023	Santo Antonio
MUFAL2234	TA093	Mugil liza	Mugil liza	MK838024	Santo Antonio
MUFAL2236	TA095	Mugil liza	Mugil liza	MK838026	Santo Antonio
MUFAL2237	TA096	Mugil curvidens	Mugil curvidens	MK838027	Santo Antonio
MUFAL2238	TA097	Mugil curvidens	Mugil curvidens	MK838028	Santo Antonio
MUFAL2239	TA098	Mugil curema	Mugil curema	MK838029	Santo Antonio
MUFAL2240	TA099	Mugil curvidens	Mugil curvidens	MK838030	Santo Antonio
MUFAL2248	TA107	Mugil liza	Mugil liza	MK838031	Santo Antonio
MUFAL2249	TA108	Mugil liza	Mugil liza	MK838032	Santo Antonio
MUFAL2250	TA109	Mugil brevirostris	Mugil brevirostris	MK838033	Santo Antonio
MUFAL2251	TA110	Mugil brevirostris	Mugil brevirostris	MK838034	Santo Antonio
MUFAL2252	TA111	Mugil brevirostris	Mugil brevirostris	MK838035	Santo Antonio
MUFAL2253	TA112	Mugil brevirostris	Mugil brevirostris	MK838036	Santo Antonio
MUFAL2254	TA113	Mugil brevirostris	Mugil brevirostris	MK838037	Santo Antonio
MUFAL2255	TA114	Mugil brevirostris	Mugil brevirostris	MK838038	Santo Antonio
MUFAL2256	TA115	Mugil brevirostris	Mugil brevirostris	MK838039	Santo Antonio
MUFAL2257	TA116	Mugil brevirostris	Mugil brevirostris	MK838040	Santo Antonio
MUFAL2258	TA117	Mugil brevirostris	Mugil brevirostris	MK838041	Santo Antonio
MUFAL2259	TA118	Mugil brevirostris	Mugil brevirostris	MK838042	Santo Antonio
MUFAL2261	TA120	Mugil liza	Mugil liza	MK838043	Santo Antonio
MUFAL2262	TA121	Mugil liza	Mugil liza	MK838044	Santo Antonio
MUFAL2263	TA122	Mugil curvidens	Mugil curvidens	MK838045	Santo Antonio
MUFAL2264	TA123	Mugil liza	Mugil liza	MK838046	Santo Antonio
MUFAL2295	TA154	Mugil brevirostris	Mugil brevirostris	MK388724	Santo Antonio
MUFAL2296	TA155	Mugil brevirostris	Mugil brevirostris	MK838048	Santo Antonio
MUFAL2297	TA156	Mugil brevirostris	Mugil brevirostris	MK838049	Santo Antonio
MUFAL2298	TA157	Mugil brevirostris	Mugil brevirostris	MK838050	Santo Antonio
MUFAL2299	TA158	Mugil brevirostris	Mugil brevirostris	MK838051	Santo Antonio
MUFAL2300	TA159	Mugil liza	Mugil liza	MK838052	Santo Antonio
MUFAL2301	TA160	Mugil liza	Mugil liza	MK838053	Santo Antonio
MUFAL2304	TA163	Mugil curvidens	Mugil curvidens	MK838056	Manguaba
MUFAL2306	TA165	Mugil curvidens	Mugil curvidens	MK838058	Manguaba
MUFAL2124	TA182	Mugil incilis	Mugil curema	MK838063	Santo Antonio
MUFAL2318	TA187	Mugil curvidens	Mugil curvidens	MK838064	Manguaba
MUFAL2320	TA189	Mugil curvidens	Mugil curvidens	MK838065	Manguaba
MUFAL2321	TA190	Mugil curvidens	Mugil curvidens	MK838066	Manguaba
MUFAL2323	TA192	Mugil curvidens	Mugil curvidens	MK838067	Manguaba
MUFAL2324	TA193	Mugil curvidens	Mugil curvidens	MK838068	Manguaba
MUFAL2325	TA194	Mugil curvidens	Mugil curvidens	MK838069	Manguaba
MUFAL2326	TA195	Mugil curvidens	Mugil curvidens	MK838070	Manguaba
MUFAL2328	TA197	Mugil curvidens	Mugil curvidens	MK838071	Manguaba
MUFAL2329	TA198	Mugil curvidens	Mugil curvidens	MK838072	Manguaba
MUFAL2330	TA199	Mugil curvidens	Mugil curvidens	MK838073	Manguaba
MUFAL2332	TA201	Mugil curvidens	Mugil curvidens	MK838074	Manguaba
MUFAL2334	TA203	Mugil curema	Mugil curvidens	MK838075	Manguaba
MUFAL2335	TA204	Mugil curvidens	Mugil curvidens	MK838076	Manguaba
MUFAL2340	TA209	Mugil rubrioculus	Mugil rubrioculus	MK838077	Santo Antonio
MUFAL2341	TA210	Mugil rubrioculus	Mugil rubrioculus	MK838078	Santo Antonio
MUFAL2342	TA211	Mugil rubrioculus	Mugil rubrioculus	MK838079	Santo Antonio
MUFAL2343	TA212	Mugil rubrioculus	Mugil rubrioculus	MK838080	Santo Antonio
MUFAL2344	TA213	Mugil rubrioculus	Mugil rubrioculus	MK838081	Santo Antonio
MUFAL2345	TA214	Mugil rubrioculus	Mugil rubrioculus	MK838082	Santo Antonio
MUFAL2346	TA215	Mugil rubrioculus	Mugil rubrioculus	MK838083	Santo Antonio
MUFAL2347	TA216	Mugil rubrioculus	Mugil rubrioculus	MK838084	Santo Antonio
MUFAL2348	TA217	Mugil rubrioculus	Mugil rubrioculus	MK838085	Santo Antonio
MUFAL2349	TA218	Mugil rubrioculus	Mugil rubrioculus	MK838086	Santo Antonio
MUFAL2350	TA219	Mugil brevirostris	Mugil brevirostris	MK838087	Santo Antonio
MUFAL2351	TA220	Mugil liza	Mugil liza	MK838088	Santo Antonio
MUFAL2353	TA222	Mugil curvidens	Mugil curvidens	MK838090	Santo Antonio
MUFAL2354	TA223	Mugil curvidens	Mugil curvidens	MK838091	Santo Antonio
MUFAL2355	TA224	Mugil curvidens	Mugil curvidens	MK838092	Santo Antonio
MUFAL2356	TA225	Mugil curvidens	Mugil curvidens	MK838093	Santo Antonio
MUFAL2358	TA227	Mugil liza	Mugil liza	MK838095	Santo Antonio
MUFAL2359	TA228	Mugil liza	Mugil liza	MK838096	Santo Antonio
MUFAL2360	TA229	Mugil curvidens	Mugil curvidens	MK838097	Santo Antonio
MUFAL2361	TA230	Mugil curvidens	Mugil curvidens	MK838098	Santo Antonio
MUFAL2365	TA234	Mugil rubrioculus	Mugil rubrioculus	MK838099	Santo Antonio
MUFAL2366	TA235	Mugil rubrioculus	Mugil rubrioculus	MK838100	Santo Antonio

## Sheet: TableS2
Table S2. Genetic distance matrix of a subsample of Mugil individuals to test the pair of enzyme with higher reproducibility.
*	M.brevirostris_TA113_rep1	M.brevirostris_TA113_rep2	M.brevirostris_TA156_rep1	M.brevirostris_TA156_rep2	M.rubrioculus_TA030_rep1	M.rubrioculus_TA030_rep2	M.rubrioculus_TA212_rep1	M.rubrioculus_TA212_rep2	M.curvidens_TA224_rep1	M.curvidens_TA224_rep2	M.curvidens_TA193_rep1	M.curvidens_TA193_rep2	M.curvidens_TA071_rep1	M.curvidens_TA071_rep2	M.liza_TA093_rep1	M.liza_TA093_rep2
M.brevirostris_TA113_rep1	0
M.brevirostris_TA113_rep2	0.001707	0
M.brevirostris_TA156_rep1	0.032058	0.032666	0
M.brevirostris_TA156_rep2	0.032428	0.033258	0.003217	0
M.rubrioculus_TA030_rep1	0.523726	0.524663	0.527417	0.527104	0
M.rubrioculus_TA030_rep2	0.523916	0.524755	0.527847	0.527259	0.00306	0
M.rubrioculus_TA212_rep1	0.524055	0.524975	0.527819	0.528433	0.0257	0.025491	0
M.rubrioculus_TA212_rep2	0.522361	0.523627	0.526381	0.526883	0.025727	0.025309	0.002105	0
M.curvidens_TA224_rep1	0.648689	0.648444	0.647324	0.647899	0.636474	0.635884	0.635257	0.634514	0
M.curvidens_TA224_rep2	0.648448	0.647448	0.646594	0.64722	0.634675	0.634315	0.634881	0.634409	0.003005	0
M.curvidens_TA193_rep1	0.650714	0.649568	0.647876	0.649822	0.637715	0.637194	0.636543	0.636702	0.101616	0.10247	0
M.curvidens_TA193_rep2	0.651172	0.650121	0.649061	0.650397	0.636104	0.636154	0.635804	0.635714	0.100777	0.101828	0.00299	0
M.curvidens_TA071_rep1	0.652477	0.651072	0.650609	0.652529	0.637954	0.636711	0.637462	0.638017	0.098874	0.099437	0.10571	0.106106	0
M.curvidens_TA071_rep2	0.653805	0.653247	0.652327	0.653417	0.638901	0.637486	0.637987	0.638217	0.098859	0.099286	0.105167	0.105598	0.00178	0
M.liza_TA093_rep1	0.719663	0.718967	0.724404	0.722527	0.679651	0.679991	0.678723	0.677966	0.751248	0.752678	0.748462	0.752117	0.753336	0.755649	0
M.liza_TA093_rep2	0.720924	0.720398	0.72449	0.723335	0.679384	0.679895	0.67925	0.678335	0.750193	0.751821	0.747593	0.751447	0.752775	0.7548	0.00168	0
PstI-SphI
*	M.brevirostris_TA113_rep1	M.brevirostris_TA113_rep2	M.brevirostris_TA156_rep1	M.brevirostris_TA156_rep2	M.rubrioculus_TA030_rep1	M.rubrioculus_TA030_rep2	M.rubrioculus_TA212_rep1	M.rubrioculus_TA212_rep2	M.curvidens_TA224_rep1	M.curvidens_TA224_rep2	M.curvidens_TA193_rep1	M.curvidens_TA193_rep2	M.curvidens_TA071_rep1	M.curvidens_TA071_rep2	M.liza_TA093_rep1	M.liza_TA093_rep2
M.brevirostris_TA113_rep1	0
M.brevirostris_TA113_rep2	0.003757	0
M.brevirostris_TA156_rep1	0.02769	0.027398	0
M.brevirostris_TA156_rep2	0.028006	0.027421	0.004844	0
M.rubrioculus_TA030_rep1	0.532737	0.530756	0.537147	0.535457	0
M.rubrioculus_TA030_rep2	0.527455	0.525004	0.53288	0.528664	0.005425	0
M.rubrioculus_TA212_rep1	0.532864	0.531268	0.536885	0.533589	0.024256	0.023627	0
M.rubrioculus_TA212_rep2	0.525824	0.523502	0.530931	0.527006	0.024948	0.024415	0.006003	0
M.curvidens_TA224_rep1	0.667113	0.666021	0.667412	0.668753	0.60068	0.59881	0.600548	0.598011	0
M.curvidens_TA224_rep2	0.666276	0.66655	0.666547	0.668583	0.599446	0.597282	0.598517	0.597189	0.006547	0
M.curvidens_TA193_rep1	0.668532	0.667359	0.667065	0.668569	0.605697	0.595907	0.605276	0.597262	0.055627	0.051548	0
M.curvidens_TA193_rep2	0.665539	0.663495	0.665991	0.664827	0.605494	0.596374	0.604225	0.593877	0.054416	0.048807	0.010034	0
M.curvidens_TA071_rep1	0.66985	0.669645	0.670572	0.671833	0.597465	0.598246	0.598212	0.596781	0.049884	0.047912	0.056421	0.051092	0
M.curvidens_TA071_rep2	0.665809	0.664532	0.665908	0.665961	0.595821	0.595855	0.597216	0.595315	0.048938	0.047394	0.055526	0.049322	0.006437	0
M.liza_TA093_rep1	0.744495	0.745618	0.746215	0.747241	0.674346	0.673817	0.66952	0.672643	0.713511	0.714501	0.728606	0.715845	0.714452	0.717814	0
M.liza_TA093_rep2	0.745224	0.745418	0.746022	0.749184	0.672185	0.671737	0.668331	0.672837	0.714175	0.714178	0.728945	0.715789	0.714397	0.718937	0.005665	0
PstI-HpaII

## Sheet: TableS3
Table S3. Filtering steps of the datasets used in the analyses showing the number of SNPs in each step.
Filter	6sp_0MD	6sp_20MD	6sp_40MD	5sp_0MD (without M. liza)	brevirostris_0MD	brevirostris_40MD	curema_0MD	curema_40MD	curvidens_0MD	curvidens_40MD	liza_0MD	liza_40MD	rubrioculus_0MD	rubrioculus_40MD
initial	71,585	71,585	71,585	71,585	71,585	71,585	71,585	71,585	71,585	71,585	71,585	71,585	71,585	71,585
reproducibility >97%	70,931	70,931	70,931	70,931	70,931	70,931	70,931	70,931	70,931	70,931	70,931	70,931	70,931	70,931
out monomorphic	70,931	70,931	70,931	59,495	1,321	1,321	1,845	1,845	7,535	7,536	954	954	3,201	3,202
possible paralogues	35,362	35,362	35,362	32,706	1,200	1,200	1,567	1,567	6,494	6,495	825	825	2,678	2,679
missing data	984	3,445	7,495	1,879	821	946	964	1,211	3,312	5,899	590	706	1,441	2,001
1 SNP per loci	984	3,445	7,495	1,879	821	946	964	1,211	3,312	5,899	590	706	1,441	2,001

## Sheet: TableS4
Table S4. Dataset of Mugil individuals from Tropical Southwestern Atlantic marine province used in each analysis, showing the number of base pairs (bp) and SNPs.
Dataset	Number of bp	Number of SNPs	Analyses	Result
comparative data sets
6sp_0MD	63,462	984	PCoA, STRUCTURE, FST, RAxML, SNAPP, Treemix, Ho, He, Fis, θ, π, Tajima’s D	Main
6sp_20MD		3,445	PCoA, RAxML	Suppl Info
6sp_40MD		7,495	PCoA, RAxML	Suppl Info
5sp_0MD (without M. liza)		1,879	STRUCTURE	Suppl Info
species specific data sets
brevirostris_40MD		946 (Projected SFS: 822.36)	δaδi	Main
curema_40MD		1211 (Projected SFS: 1062.39)	δaδi	Main
curvidens_0MD		3,312	STRUCTURE	Suppl Info
curvidens_40MD		5899 (Projected SFS: 4771.97)	δaδi	Main
liza_40MD		706 (Projected SFS: 627.38)	δaδi	Main
rubrioculus_40MD		2,001 (Projected SFS: 1709.62)	δaδi	Main

## Sheet: TableS5
Table S5. Likelihood and p-values of the TreeMix result of Mugil species based on 984 SNPs.
Migration events (M)	Likelihood		p-value
	no migration	migration	rubr->curv	cure->rubr	curv->brev
0	69.572
1	69.572	70.3522	0.0140708
2	69.572	70.4632	0.00813648	0.351766
3	69.572	70.4632	0.00630003	0.278966	0.412867

## Sheet: TableS6
Table S6. Genetic differentiation (FST) of Mugil species estimated with 6sp_0MD (984 SNPs).
	M. liza		M. brevirostris		M. rubrioculus		M. incilis		M. curema		M. curvidens_SA
	FST	p-value	FST	p-value	FST	p-value	FST	p-value	FST	p-value	FST	p-value
M. brevirostris	0.948	0
M. rubrioculus	0.938	0	0.851	0
M. incilis	0.929	0	0.942	0	0.914	0
M. curema	0.942	0	0.938	0	0.916	0	0.008	0.49
M. curvidens_SA	0.938	0	0.927	0	0.898	0	0.893	0	0.896	0
M. curvidens_MB	0.945	0	0.938	0	0.912	0	0.922	0	0.912	0	0.01	0.04
SA – individuals sampled at Santo Antonio estuary;
MB – individuals sampled at Manguaba estuary.

## Sheet: TableS7
Table S7. Akaike’s information criterion (AIC) and AIC weights for the four demographic models tested by δaδi for Mugil sp. from Tropical Southwestern Atlantic marine province.
	Neutral		Two epoch		Bottlegrowth		Three epoch
	AIC	AIC weights	AIC	AIC weights	AIC	AIC weights	AIC	AIC weights
M. liza	102.34	1.74034e-08	67.7	0.578916	69.3	0.260124	70.26	0.16096
M. brevirostris	163.12	5.20472e-20	79.26	0.0844043	75.36	0.593252	76.58	0.322344
M. rubrioculus	290.75	9.1418e-45	89.18	0.538767	90.38	0.295682	91.54	0.165552
M. curema	150.18	9.24309e-16	81.98	0.596018	83.5	0.278737	85.1	0.125245
M. curvidens	202.11	0.00067187	198.46	0.00416747	188.76	0.532354	189.04	0.462806

## Sheet: TableS8
Table S8. Demographic parameter estimates and standard deviation for the best fitted model for each species of Mugil from Tropical Southwestern Atlantic marine province.
Species	Model	Ne(1)	Ne(2)	T(1)
M. liza	Two epoch	2.738 ± 0.567	not applicable	0.232 ± 0.092
M. brevirostris	Bottlegrowth	0.038 ± 0.012	4.413 ± 1.002	0.204 ± 0.030
M. rubrioculus	Two epoch	3.613 ± 0.399	not applicable	0.291 ± 0.059
M. curema	Two epoch	3.56 ± 0.917	not applicable	0.137 ± 0.040
M. curvidens	Bottlegrowth	0.386 ± 0.090	1.199 ± 0.241	0.163 ± 0.072
Ne(1) - First change in popualtion size related to the ancestral;
Ne(2) - Second change in popualtion size related to the ancestral (just applicable in bottlegrowth model);
T(1) - Estimated time when the change happened in generations related to a reference effective population size.

## Sheet: TableS9
Table S9. Optimized parameters for the four demographic models tested by δaδi for Mugil sp. from Tropical Southwestern Atlantic marine province.
Species	Model	log-likelihood	AIC	chi-squared	theta	optimized_params
M. liza	snm	-51.1696	102.339	NaN	173.519	NaN
M. liza	two_epoch	-31.85	67.7	2.94	132.26	2.736,0.2318			optimized_params_order:
M. liza	bottlegrowth	-31.65	69.3	2.55	132.02	17.6576,1.6122,0.2016		two_epoch	Ne1,T1
M. liza	three_epoch	-31.13	70.26	1.52	352.29	0.01,0.9644,0.0113,0.1625		bottlegrowth	Ne1,Ne2,T1
M. brevirostris	snm	-81.5622	163.124	NaN	221.794	NaN		three_epoch	Ne1,Ne2,T1,T2
M. brevirostris	two_epoch	-37.63	79.26	7.11	170.64	12.1594,0.1108
M. brevirostris	bottlegrowth	-34.68	75.36	1.21	386.24	0.0376,4.4132,0.2038
M. brevirostris	three_epoch	-34.29	76.58	0.44	248.86	0.0416,3.0752,0.0201,0.1803
M. rubrioculus	snm	-145.376	290.752	NaN	450.823	NaN
M. rubrioculus	two_epoch	-42.59	89.18	4.05	302.91	3.6125,0.291
M. rubrioculus	bottlegrowth	-42.19	90.38	3.24	304.55	23.9328,2.2267,0.253
M. rubrioculus	three_epoch	-41.77	91.54	2.42	307.09	38.739,0.3793,0.2144,0.01
M. curema	snm	-75.0907	150.181	NaN	280.152	NaN
M. curema	two_epoch	-38.99	81.98	1.8	221.07	3.5641,0.1367
M. curema	bottlegrowth	-38.75	83.5	1.34	273.85	0.2353,3.2664,0.4081
M. curema	three_epoch	-38.55	85.1	0.93	235	0.0753,2.837,0.01,0.2302
M. curvidens	snm	-101.054	202.109	NaN	1077.34	NaN
M. curvidens	two_epoch	-97.23	198.46	29.1	4880.05	0.2089,0.7878
M. curvidens	bottlegrowth	-91.38	188.76	18.18	1198.21	0.3858,1.1992,0.1628
M. curvidens	three_epoch	-90.52	189.04	16.49	1187.1	0.1088,1.0926,0.01,0.0898
